# Supplementary material for: Sympathovagal Balance Is a Strong Predictor of Post High-Volume Endurance Exercise Cardiac Arrhythmia
Source: Front Physiol. 2022 Mar 21;13:848174. doi: 10.3389/fphys.2022.848174 (PMC8978599; doi:10.3389/fphys.2022.848174)
Supplement: Supplementary file 1 [file Table_1.XLSX]

## Sheet: Total Arrhythmia ρ
	Correlations comparing HRV characteristics, total arrhythmia, age, days post-ride measurement performed, riding years and weekly training distance
			Arrhythmia_post	Age_Actual	Arrhytmia_pre	Days_post	RidingHistory_years	TrainingDistance_km	Gender	Nnmean_Pre	Nnmean_Post	NNSD_Pre	NNSD_Post	PNN50_Pre	PNN50_Post	RMSSD_Post	HRmean_Pre	HRmean_Post	Total_power_post	LFnorm_pre	LFnorm_post	HFnorm_Pre	HFnorm_Post	LF_HF_Pre	LF_HF_Post	Poincare_SD1_Post	Poincare_SD2_Pre	PoincareSD2_Post	SD1SD2ratio_pre	SD1SD2ratio_Post	Log_RMSSD_Pre	Total_power_pre	PoincareSD1_pre
	Total_Arrhythmia_postWIN	24h	1
		DS	1
	Age_Actual	24h	.79**	1
		DS	.79**	1
	Total_Arrhythmia_preWIN	24h	.73**	.67**	1
		DS	.73**	.67**	1
	Days_Post	24h	-0.19	-0.13	-0.39	1
		DS	-0.19	-0.13	-0.39	1
	RidingHistory_years	24h	-0.26	-0.11	0.01	.-.21	1
		DS	-0.26	-0.11	0.01	.-.21	1
	TrainingDistance_km_wk	24h	-0.19	-0.06	-0.37	-0.15	0.15	1
		DS	-0.19	-0.06	-0.37	-0.15	0.15	1
	Gender	24h	0.43	0.37	0.31	-0.27	0.03	-0.09	1
		DS	0.43	0.37	0.31	-0.27	0.03	-0.09	1
	NNmean_Pre	24h	0.31	0.38	.63*	-0.32	0.19	0.1	0.43	1
		DS	0.28	0.44	0.4	-0.38	0.19	0.29	.56*	1
	NNmean_Post	24h	0.34	0.49	0.51	-0.3	-0.2	0.16	0.06	.68**	1
		DS	.47*	.66**	.48*	-0.36	0.23	0.13	0.16	.61**	1
	NNSD_Pre	24h	-0.19	0.06	-0.23	0.05	0.32	.64*	0.12	0.46	0.44	1
		DS	-0.08	0.33	-0.05	-0.42	0.36	.75**	0.06	.51*	.55*	1
	NNSD_Post	24h	0.18	0.07	-0.28	0.02	0.17	.65**	0	0.28	0.44	.94**	1
		DS	-0.21	0.35	0.18	-0.18	0.42	.56*	-0.11	0.44	.51*	.76**	1
	PNN50_Pre	24h	-0.05	-0.19	-0.13	-0.07	0.14	.60*	0.25	0.51	0.55	.92**	.83**	1
		DS	0.08	0.13	-0.26	-0.26	0.06	.52*	0.26	.65**	.53*	.73**	.45*	1
	PNN50_Post	24h	-0.13	0.09	-0.25	-0.01	0.13	.65**	0.25	0.4	0.46	.94**	.93**	.89**	1
		DS	-0.17	0.02	-0.28	-0.19	0.17	.59*	0.17	0.37	0.37	.78**	.62**	.76**	1
	RMSSD_Post	24h	-0.2	0.05	-0.25	-0.05	0.32	.67**	0.19	0.44	0.41	.96**	.87**	.97**	.91**	1
		DS	-0.02	0.11	-0.27	-0.27	0.06	.63**	0.21	.64**	.50*	.82**	.48*	.96**	.78**	1
	HRmean_Pre	24h	-0.21	0.03	-0.33	0.07	0.26	.70**	0.06	0.31	0.4	.97**	.96**	.89**	.96**	0.94	1
		DS	-0.21	0.11	-0.23	-0.23	0.16	.68**	0.03	0.36	0.4	.84**	.75**	.71**	.95**	.76**	1
	HRmean_Post	24h	-0.36	-0.46	-.73**	0.39	-0.33	0	-0.43	-.97**	-.63*	-0.36	-0.16	-0.4	-0.28	-0.35	-0.2	1
		DS	-0.27	-.46*	-0.44	0.4	-0.22	-0.27	-.50*	-.99**	-.68**	-.52*	-.47*	-.63*	-0.37	-.63**	-0.37	1
	Total_power_post	24h	-0.27	-0.43	-.61*	0.31	0.11	-0.04	-0.06	-.73**	-.94**	-0.29	-0.24	-0.41	-0.29	-0.28	-0.23	.71**	1
		DS	-.48*	-.65**	-.48*	0.34	-0.22	-0.07	-0.17	-.56**	-.99**	-.51*	-.48*	-.48*	-0.36	-.45*	-0.38	.63**	1
	LFnorm_pre	24h	-0.22	0.09	-0.25	0.06	0.34	.65**	0	0.38	0.43	.98**	.95**	.88**	.91**	.93**	.97**	-0.29	-0.27	1
		DS	-0.17	0.33	0.02	-0.4	.51*	.68**	-0.16	0.31	.47*	.94**	.76**	.52*	.62**	.62**	.74**	-0.34	-0.43	1
	LFnorm_post	24h	-0.2	0.08	-0.3	-0.01	0.21	.70**	0	0.27	0.43	.94**	.99**	.85**	.94**	.89**	.97**	-0.17	-0.24	.96**	1
		DS	-0.22	0.38	0.22	-0.22	.47*	.59*	-0.21	0.43	.49*	.74**	.96**	0.4	.49*	0.43	.64**	-.46*	-.44*	.80**	1
	HFnorm_Pre	24h	0.01	0.02	0.29	-0.27	0.09	-0.32	-0.31	-0.33	-0.33	-.71**	-.58**	-.81**	-.72**	-.75**	-.70**	0.19	0.18	-.63*	-.57*	1
		DS	-0.15	0.24	0.41	-0.33	0.29	0.13	-0.39	-0.23	-0.05	0.06	0.2	-.57*	-0.3	-.45*	-0.11	0.18	0.03	0.31	0.32	1
	HFnorm_Post	24h	0.28	0.17	0.49	-0.21	-0.31	-.58*	-0.31	-0.22	-0.05	-.81**	-0.67	-.78**	-.81**	-.85**	-.83**	0.12	-0.06	-.75**	-.69**	-.83**	1
		DS	0.15	0.43	.59*	-0.14	0.15	-0.11	-0.3	0.1	0.26	-0.12	0.24	-0.39	-.57*	-0.39	-0.37	-0.14	-0.24	0.05	0.37	.61**	1
	LF_HF_Pre	24h	-0.15	0.01	-0.38	0.23	-0.02	.53*	0.31	0.33	0.3	.83**	.71**	.86**	.84**	.84**	.81**	-0.17	-0.17	.76**	.73**	-.92**	-.89**	1
		DS	0.09	-0.26	-0.43	0.35	-0.26	-0.11	0.4	0.24	0.02	-0.04	-0.16	.58*	0.34	.46*	0.14	-0.19	-0.01	-0.29	-0.29	-.99**	-.64**	1
	LF_HF_Post	24h	-0.23	-0.19	-0.42	0.2	0.3	.57*	0.31	0.27	0.09	.81**	.67**	.78**	.80**	.84**	.82**	-0.16	0	.74**	.69**	-0.83	-.97**	.87**	1
		DS	-0.12	-0.41	-.56*	0.14	-0.12	0.09	0.31	-0.07	-0.19	0.15	-0.18	0.41	.61**	0.41	0.4	0.11	0.16	-0.03	-0.34	-.63**	-.99**	.66**	1
	Poincare_SD1_Post	24h	0.15	0	0.38	-0.25	0.04	-0.51	-0.31	-0.32	-0.31	-.82**	-.72**	-.85**	-.84**	-.83**	-.81**	0.16	0.16	-.76**	-.72**	.93**	.89**	-.99**	-.86**	1
		DS	-0.11	0.24	.45*	-0.34	0.28	0.09	-0.37	-0.23	-0.06	0	0.17	-.60*	-0.34	-.50*	-0.16	0.19	0.04	0.25	0.3	.99**	.63**	-.99**	-.65**	1
	Poincare_SD2_Pre	24h	0.24	0.17	0.42	-0.2	-0.3	-.57*	-0.31	-0.3	-0.13	-.83**	-.68**	-.79**	-.82**	-.85**	-.83**	0.19	0.04	-.75**	-.70**	.83**	.99**	-.89**	-1.00**	.89**	1
		DS	0.23	0.41	.56*	-0.11	0.07	-0.16	-0.25	0.06	0.18	-0.23	0.1	-0.41	-.67**	-0.44	-.48*	-0.09	-0.15	-0.06	0.25	.54*	.98^	-.58*	-.98^	.57*	1
	PoincareSD2_Post	24h	-0.2	0.05	-0.25	-0.05	0.32	.67**	0.19	0.44	0.41	.96**	.87**	.97**	.91**	1.00**	.94**	-0.35	-0.28	.93**	.89**	-.75**	-.85**	.84**	.84**	-.83**	-.85**	1
		DS	-0.02	0.11	-0.27	-0.27	0.06	.63**	0.21	.64**	.50*	.82**	.48*	.96**	.78**	.99**	.76**	-.63**	-.45*	.62**	0.43	-.45*	-0.39	.46*	0.41	-.50*	-0.44	1
	SD1SD2ratio_pre	24h	-0.21	0.03	-0.33	0.07	0.26	.70**	0.06	0.31	0.4	.97**	.96**	.89**	.96**	.94**	1.00**	-0.2	-0.23	.97**	.97**	-.70**	-.83**	.81**	.82**	-.81**	-.83**	.94**	1
		DS	-0.21	0.11	-0.23	-0.23	0.16	.68**	0.03	0.36	0.4	.84**	.75**	.71**	.95**	.76**	.99**	-0.37	-0.38	.74**	.64**	-0.11	-0.37	0.15	0.4	-0.16	-.48*	.76**	1
	SD1SD2ratio_Post	24h	0.21	0.47	0.21	-0.22	-0.05	0.42	0.31	.64**	.73**	.77**	.76**	.84**	.78**	.74**	.72**	-.54*	-.57*	.76**	.76**	-.57*	-0.43	.68**	0.45	-.67**	-0.46	.74**	.72**	1
		DS	0.02	0.45*	0.12	-.52*	0.43	.69**	0.03	0.31	.45*	.91**	.73**	.45*	.58*	.54*	.69**	-0.33	-0.42	.95**	.74**	0.36	0.07	-0.35	-0.05	0.31	-0.03	.54*	.69**	1
	Log_RMSSD_Pre	24h	0.2	0.33	0.1	0.04	0.37	0.44	0.12	.53*	0.44	.79**	.74**	.67**	.74**	.72**	.76**	-0.5	-0.27	.79**	.73**	-.53*	-.58*	.53*	-.58*	.53*	-.60*	.72**	. 76**	.61*	1
		DS	-0.09	32	0.29	-0.04	0.34	0.44	0	.58*	.44*	.55*	.86**	0.38	0.33	0.4	.47*	-.59*	-0.39	.54*	.85**	0.11	0.42	-0.09	-0.38	0.09	0.34	0.4	.47*	.50*	1
	Log Total_power_pre	24h	-0.2	0.05	-0.25	-0.05	0.32	.67**	0.19	0.44	0.41	.96**	.87**	.97**	.91**	1.00**	.94**	-0.35	-0.28	.93**	.89**	-.75**	-.85**	.84**	.84**	-.83**	-.85**	1.00**	.94**	.74**	.72**	1
		DS	-0.01	-0.18	-0.42	0.12	-0.2	0.27	0.23	.51*	0.31	0.35	0.15	.85**	.58*	.80**	.47*	-.48*	-0.27	0.09	0.06	-.84**	-.51*	.84**	.54*	-.86**	-.49*	.80**	.47*	-0.03	0.21	1
	Log PoincareSD1_pre	24h	-0.21	0.03	-0.33	0.07	0.26	.70**	0.06	0.31	0.4	.97**	.96**	.89**	.96**	.94**	1.00**	-0.2	-0.23	.97**	.97**	-.70**	-.83**	.81**	.82**	-.81**	-.83**	.94**	1.00**	.72**	.76**	.94**
		DS	-0.21	-0.23	-.50*	-0.25	-0.02	.45*	0.05	0	0.08	.51*	0.17	.55*	.82**	.57*	.72**	0.01	-0.09	0.39	0.06	-0.28	-.77**	0.31	.78**	-0.31	-.83**	.57*	.72**	0.37	-0.23	0.42
	Note: * = p< .05; **= p < .01; #, data were not normally distributed; WIN, outliers were winsorized whereby scores were adjusted down, while maintaining their rank; 24h, 24-hour HRV data; DS, deep sleep HRV data; HF norm, normalised power in the high frequency; LF norm, normalised power in the low frequency; LF/HF, ratio of LF to HF power; NNSD, standard deviation of the NN intervals; PNN50, prop…

## Sheet: Supraventricular Arrhythmia ρ
	Correlations comparing HRV characteristics, supraventricular arrhythmias, age, days post-ride measurement performed, riding years and weekly training distance
Supraventricular Arrhythmias			SVAR_post	Age_Actual	SVAR_pre	Days_post	RidingHistory_years	TrainingDistance_km	Gender	Nnmean_Pre	Nnmean_Post	NNSD_Pre	NNSD_Post	PNN50_Pre	PNN50_Post	RMSSD_Post	HRmean_Pre	HRmean_Post	Total_power_post	LFnorm_pre	LFnorm_post	HFnorm_Pre	HFnorm_Post	LF_HF_Pre	LF_HF_Post	Poincare_SD1_Post	Poincare_SD2_Pre	PoincareSD2_Post	SD1SD2ratio_pre	SD1SD2ratio_Post	Log_RMSSD_Pre	Total_power_pre	PoincareSD1_pre
	Supraventricular_Arrhythmia_postWIN	24h	1
		DS	1
	Age_Actual	24h	.660**	1
		DS	.660**	1
	SVAR_pre	24h	.735**	.685**	1
		DS	.735**	.685**	1
	Days_Post	24h	-0.143676	-0.39424	-0.0938291	1
		DS	-0.143676	-0.39424	-0.0938291	1
	RidingHistory_years	24h	-0.33215	0.0063583	-0.0853063	-0.207876	1
		DS	-0.33215	0.0063583	-0.0853063	-0.207876	1
	TrainingDistance_km_wk	24h	-0.151217	-0.364867	0.00540059	-0.147269	0.14768	1
		DS	-0.151217	-0.364867	0.00540059	-0.147269	0.14768	1
	Gender	24h	-0.0619697	0.310127	0.0619697	-0.270377	0.031381	-0.0933739	1
		DS	-0.0619697	0.310127	0.0619697	-0.270377	0.031381	-0.0933739	1
	NNmean_Pre	24h	0.080501	.632*	0.413239	-0.323912	0.184802	0.0988339	0.433013	1
		DS	0.221825	.598*	.564*	-0.374646	0.112331	0.300096	0.433013	1
	NNmean_Post	24h	0.338104	0.506716	.667**	-0.3044	-0.199296	0.156337	0.061859	.682**	1
		DS	0.513418	.528*	.812**	-0.321961	0.0489182	0.102428	0.061859	.639*	1
	NNSD_Pre	24h	-0.34526	-0.225605	0.144902	0.0448794	0.315251	.638*	0.123718	0.460714	0.435714	1
		DS	0.0107335	-0.0268578	0.298748	-0.327815	0.427581	.782**	0	.604*	.518*	1
	NNSD_Post	24h	-0.227192	-0.279321	0.178891	0.0195128	0.170308	.647**	0	0.275	0.442857	.936**	1
		DS	0.193202	0.148613	0.334526	-0.171713	0.306192	.537*	-0.061859	.564*	0.45	.775**	1
	PNN50_Pre	24h	-0.243292	-0.127127	0.245081	-0.0741486	0.141319	.600*	0.247436	0.507143	.554*	.918**	.825**	1
		DS	-0.223614	-0.0948974	0.234347	-0.10732	0.135884	.573*	0.309295	.639*	.525*	.736**	0.471429	1
	PNN50_Post	24h	-0.307693	-0.248882	0.132379	-0.00585384	0.126825	.649**	0.247436	0.403571	0.464286	.939**	.932**	.893**	1
		DS	-0.266548	-0.266787	0.0876567	0.062441	0.407652	.652**	0.185577	0.339286	0.325	.704**	.561*	.782**	1
	RMSSD_Post	24h	-0.322004	-0.325874	0.128802	0.0702461	0.257273	.701**	0.061859	0.307143	0.396429	.971**	.957**	.893**	.961**	1
		DS	-0.107335	-0.230977	0.171736	0.0195128	0.329745	.783**	0	0.371429	0.353571	.782**	.704**	.714**	.943**	1
	HRmean_Pre	24h	-0.155635	-.734**	-0.488373	0.386353	-0.327933	-0.00359396	-0.433013	-.968**	-.632*	-0.357143	-0.164286	-0.403571	-0.278571	-0.203571	1
		DS	-0.175313	-.593*	-.538*	0.374646	-0.130448	-0.278532	-0.433013	-.996**	-.636*	-.589*	-.536*	-.646**	-0.342857	-0.357143	1
	HRmean_Post	24h	-0.273703	-.612*	-.608*	0.314156	0.114142	-0.0359396	-0.061859	-.732**	-.943**	-0.289286	-0.239286	-0.407143	-0.285714	-0.225	.714**	1
		DS	-.521*	-0.474487	-.800**	0.271228	-0.0851539	-0.129383	-0.061859	-.554*	-.975**	-0.492857	-0.392857	-0.478571	-0.375	-0.392857	.550*	1
	Total_power_post	24h	-0.255814	-0.295435	0.178891	-0.00585384	0.206543	.701**	0	0.271429	0.428571	.943**	.993**	.846**	.939**	.971**	-0.167857	-0.235714	1
		DS	0.277281	0.10385	0.24687	-0.171713	0.134072	.564*	-0.185577	0.475	0.335714	.700**	.943**	0.35	0.392857	.596*	-0.435714	-0.260714	1
	LFnorm_pre	24h	0.293382	0.291854	0.00178891	-0.267325	0.0942128	-0.32166	-0.309295	-0.328571	-0.332143	-.714**	-.579*	-.811**	-.721**	-.696**	0.185714	0.178571	-.571*	1
		DS	.537*	0.374218	0.379249	-0.1522	0.228285	0.0395336	-0.371154	0.0142857	0.0285714	0.128571	0.228571	-0.453571	-0.307143	-0.0857143	0.0285714	-0.025	0.292857	1
	LFnorm_post	24h	.560*	0.48523	0.21288	-0.21269	-0.311627	-.575*	-0.309295	-0.221429	-0.0464286	-.814**	-.668**	-.779**	-.807**	-.825**	0.121429	-0.0571429	-.693**	.825**	1
		DS	.601*	.637*	0.488373	-0.349279	-0.271768	-0.231811	-0.309295	0.307143	0.342857	-0.0392857	0.210714	-0.296429	-.546*	-0.328571	-0.285714	-0.235714	0.296429	.579*	1
	HFnorm_Pre	24h	-0.432917	-0.37959	-0.0554563	0.234154	-0.0199296	.525*	0.309295	0.328571	0.303571	.825**	.714**	.861**	.839**	.814**	-0.171429	-0.167857	.725**	-.921**	-.889**	1
		DS	-.576*	-0.427934	-0.432917	0.169761	-0.195673	-0.0341426	0.371154	-0.0785714	-0.0964286	-0.146429	-0.235714	0.407143	0.303571	0.075	0.0357143	0.0857143	-0.3	-.993**	-.632*	1
	HFnorm_Post	24h	-.515*	-0.422562	-0.209303	0.195128	0.297133	.573*	0.309295	0.271429	0.0892857	.814**	.668**	.775**	.800**	.821**	-0.164286	0	.686**	-.825**	-.986**	.886**	1
		DS	-.580*	-.628*	-0.500895	0.33562	0.266332	0.219232	0.309295	-0.292857	-0.314286	0.0464286	-0.185714	0.296429	.557*	0.342857	0.271429	0.203571	-0.267857	-.600*	-.993**	.650**	1
	LF_HF_Pre	24h	0.424351	0.382617	0.0581916	-0.247058	0.0408016	-0.511698	-0.309571	-0.319929	-0.30563	-.820**	-.717**	-.853**	-.842**	-.813**	0.159071	0.164433	-.724**	.928**	.887**	-.999**	-.885**	1
		DS	.522*	0.34736	0.339893	-0.169761	0.168496	0.0700822	-0.371154	0.0357143	0.0107143	0.146429	0.228571	-0.428571	-0.307143	-0.075	0.00714286	0.00714286	0.314286	.986**	.589*	-.982**	-.604*	1
	LF_HF_Post	24h	.521*	0.4154	0.186047	-0.195128	-0.297133	-.573*	-0.309295	-0.296429	-0.125	-.829**	-.679**	-.786**	-.818**	-.832**	0.189286	0.0357143	-.696**	.832**	.989**	-.893**	-.996**	.892**	1
		DS	.547*	.636*	0.481217	-0.292692	-0.25365	-0.265953	-0.309295	0.3	0.3	-0.0714286	0.175	-0.285714	-.582*	-0.385714	-0.282143	-0.175	0.264286	.557*	.979**	-.607*	-.989**	.554*	1
	Poincare_SD1_Post	24h	-0.322004	-0.325874	0.128802	0.0702461	0.257273	.701**	0.061859	0.307143	0.396429	.971**	.957**	.893**	.961**	1.000**	-0.203571	-0.225	.971**	-.696**	-.825**	.814**	.821**	-.813**	-.832**	1
		DS	-0.107335	-0.230977	0.171736	0.0195128	0.329745	.783**	0	0.371429	0.353571	.782**	.704**	.714**	.943**	1.000**	-0.357143	-0.392857	.596*	-0.0857143	-0.328571	0.075	0.342857	-0.075	-0.385714	1
	Poincare_SD2_Pre	24h	0.0214669	0.2077	0.468695	-0.216592	-0.05073	0.424087	0.309295	.643**	.732**	.771**	.764**	.836**	.779**	.718**	-.539*	-.586*	.764**	-.568*	-0.428571	.675**	0.446429	-.670**	-0.457143	.718**	1
		DS	0.14848	0.10564	0.316637	-.535*	.533*	.638*	0.123718	0.439286	0.439286	.857**	.704**	0.496429	.600*	.679**	-0.410714	-0.432143	.614*	0.335714	0.00357143	-0.332143	-0.0107143	0.328571	-0.0392857	.679**	1
	PoincareSD2_Post	24h	0.0966012	0.100269	0.415027	0.0370743	0.373228	0.436666	0.123718	.532*	0.442857	.793**	.743**	.671**	.739**	.757**	-0.503571	-0.267857	.729**	-.532*	-.575*	.529*	.575*	-.531*	-.596*	.757**	.611*	1
		DS	0.284437	0.272159	0.305904	-0.249764	0.092401	0.436666	0	.604*	0.35	.614*	.875**	0.342857	0.242857	0.410714	-.568*	-0.264286	.900**	0.228571	0.4	-0.246429	-0.385714	0.210714	0.403571	0.410714	.525*	1
	SD1SD2ratio_pre	24h	-.532*	-.643**	-0.344116	0.129363	0.273899	.542*	0.0310685	-0.00538122	-0.0753371	.649**	.531*	.660**	.608*	.667**	0.0932745	0.211661	.552*	-.728**	-.847**	.685**	.805**	-.681**	-.809**	.667**	0.186549	0.437673	1
		DS	-0.438283	-0.34736	-0.107335	0.355133	-0.00543535	0.319863	0.309295	0.278571	0.139286	0.275	0.217857	.711**	.646**	0.507143	-0.296429	-0.160714	0.110714	-.775**	-.586*	.761**	.600*	-.793**	-.554*	0.507143	-0.0357143	0.175	1
	SD1SD2ratio_Post	24h	-.590*	-.550*	-0.210054	0.0842063	0.0927328	.712**	0	0.114696	0.216847	.808**	.803**	.749**	.823**	.846**	0.0340504	-0.127241	.824**	-.579*	-.763**	.758**	.763**	-.755**	-.771**	.846**	.520*	0.344088	.665**	1
		DS	-0.391772	-.555*	-0.218247	0.0585384	0.344239	.624*	0.061859	-0.107143	-0.00357143	0.442857	0.15	0.464286	.804**	.739**	0.1	-0.103571	0.0642857	-0.285714	-.746**	0.317857	.754**	-0.260714	-.807**	.739**	0.432143	-0.207143	0.4	1
	Log_RMSSD_Pre	24h	-0.370305	-0.245301	0.119857	-0.048782	0.324309	.667**	0.185577	0.442857	0.414286	.964**	.868**	.968**	.914**	.943**	-0.353571	-0.278571	.893**	-.754**	-.850**	.839**	.839**	-.829**	-.850**	.943**	.743**	.718**	.744**	.810**	1
		DS	-0.248659	-0.152194	0.186047	-0.150249	0.213791	.701**	0.247436	.629*	0.467857	.811**	0.471429	.968**	.779**	.743**	-.632*	-0.446429	0.367857	-0.357143	-0.307143	0.314286	0.307143	-0.335714	-0.307143	.743**	.554*	0.364286	.671**	0.510714	1
	Log Total_power_pre	24h	-0.304115	-0.247091	0.193202	0.062441	0.344239	.654**	0	0.378571	0.425	.982**	.954**	.875**	.907**	.968**	-0.292857	-0.271429	.964**	-.625*	-.746**	.764**	.739**	-.758**	-.754**	.968**	.757**	.789**	.590*	.783**	.932**	1
		DS	0.0339893	-0.0429724	0.296959	-0.331718	0.483746	.739**	-0.185577	0.475	0.489286	.957**	.768**	.625*	.654**	.771**	-0.457143	-0.457143	.704**	0.282143	0.0571429	-0.3	-0.0571429	0.296429	0.025	.771**	.886**	.564*	0.103571	0.432143	.696**	1
	Log PoincareSD1_pre	24h	-0.370305	-0.245301	0.119857	-0.048782	0.324309	.667**	0.185577	0.442857	0.414286	.964**	.868**	.968**	.914**	.943**	-0.353571	-0.278571	.893**	-.754**	-.850**	.839**	.839**	-.829**	-.850**	.943**	.743**	.718**	.744**	.810**	1.000**	.932**	1
		DS	-0.248659	-0.152194	0.186047	-0.150249	0.213791	.701**	0.247436	.629*	0.467857	.811**	0.471429	.968**	.779**	.743**	-.632*	-0.446429	0.367857	-0.357143	-0.307143	0.314286	0.307143	-0.335714	-0.307143	.743**	.554*	0.364286	.671**	0.510714	1.000**	.696**	1
	Note: * = p< .05; **= p < .01; #, data were not normally distributed; WIN, outliers were winsorized whereby scores were adjusted down, while maintaining their rank; 24h, 24-hour HRV data; DS, deep sleep HRV data; HF norm, normalised power in the high frequency; LF norm, normalised power in the low frequency; LF/HF, ratio of LF to HF power; NNSD, standard deviation of the NN intervals; PNN50, prop…

## Sheet: Ventricular Arrhythmia ρ
	Correlations comparing HRV characteristics, ventricular arrhythmias, age, days post-ride measurement performed, riding years and weekly training distance
			VAR_post	Age_Actual	VAR_pre	Days_post	RidingHistory_years	TrainingDistance_km	Gender	Nnmean_Pre	Nnmean_Post	NNSD_Pre	NNSD_Post	PNN50_Pre	PNN50_Post	RMSSD_Post	HRmean_Pre	HRmean_Post	Total_power_post	LFnorm_pre	LFnorm_post	HFnorm_Pre	HFnorm_Post	LF_HF_Pre	LF_HF_Post	Poincare_SD1_Post	Poincare_SD2_Pre	PoincareSD2_Post	SD1SD2ratio_pre	SD1SD2ratio_Post	Log_RMSSD_Pre	Total_power_pre	PoincareSD1_pre
Ventricular Arrhythmias	Ventricular_Arrhythmia_postWIN	24h	1
		DS	1
	Age_Actual	24h	.544*	1
		DS	.544*	1
	Ventricular_Arrhythmia_pre	24h	0.267996	0.179982	1
		DS	0.267996	0.179982	1
	Days_Post	24h	-0.225377	-0.39424	-0.00550962	1
		DS	-0.225377	-0.39424	-0.00550962	1
	RidingHistory_years	24h	0.00370381	0.0063583	-0.272157	-0.207876	1
		DS	0.00370381	0.0063583	-0.272157	-0.207876	1
	TrainingDistance_km_wk	24h	0.0514296	-0.364867	0.0690056	-0.147269	0.14768	1
		DS	0.0514296	-0.364867	0.0690056	-0.147269	0.14768	1
	Gender	24h	0.442601	0.310127	0.48906	-0.270377	0.031381	-0.0933739	1
		DS	0.442601	0.310127	0.48906	-0.270377	0.031381	-0.0933739	1
	NNmean_Pre	24h	0.397906	.632*	0.276309	-0.323912	0.184802	0.0988339	0.433013	1
		DS	0.408857	.598*	0.385218	-0.374646	0.112331	0.300096	0.433013	1
	NNmean_Post	24h	0.277439	0.506716	0.0121011	-0.3044	-0.199296	0.156337	0.061859	.682**	1
		DS	0.368702	.528*	-0.173449	-0.321961	0.0489182	0.102428	0.061859	.639*	1
	NNSD_Pre	24h	0.00365051	-0.225605	-0.094792	0.0448794	0.315251	.638*	0.123718	0.460714	0.435714	1
		DS	0.171574	-0.0268578	0.0100843	-0.327815	0.427581	.782**	0	.604*	.518*	1
	NNSD_Post	24h	-0.0292041	-0.279321	-0.173449	0.0195128	0.170308	.647**	0	0.275	0.442857	.936**	1
		DS	0.434411	0.148613	0.193618	-0.171713	0.306192	.537*	-0.061859	.564*	0.45	.775**	1
	PNN50_Pre	24h	0.0182526	-0.127127	0.0040337	-0.0741486	0.141319	.600*	0.247436	0.507143	.554*	.918**	.825**	1
		DS	0.0949133	-0.0948974	0.112944	-0.10732	0.135884	.573*	0.309295	.639*	.525*	.736**	0.471429	1
	PNN50_Post	24h	0.0657092	-0.248882	0.00201685	-0.00585384	0.126825	.649**	0.247436	0.403571	0.464286	.939**	.932**	.893**	1
		DS	0.244584	-0.266787	-0.0625224	0.062441	0.407652	.652**	0.185577	0.339286	0.325	.704**	.561*	.782**	1
	RMSSD_Post	24h	0	-0.325874	-0.149247	0.0702461	0.257273	.701**	0.061859	0.307143	0.396429	.971**	.957**	.893**	.961**	1
		DS	0.248235	-0.230977	-0.0927751	0.0195128	0.329745	.783**	0	0.371429	0.353571	.782**	.704**	.714**	.943**	1
	HRmean_Pre	24h	-0.42711	-.734**	-0.22387	0.386353	-0.327933	-0.00359396	-0.433013	-.968**	-.632*	-0.357143	-0.164286	-0.403571	-0.278571	-0.203571	1
		DS	-0.390605	-.593*	-0.385218	0.374646	-0.130448	-0.278532	-0.433013	-.996**	-.636*	-.589*	-.536*	-.646**	-0.342857	-0.357143	1
	HRmean_Post	24h	-0.251885	-.612*	-0.112944	0.314156	0.114142	-0.0359396	-0.061859	-.732**	-.943**	-0.289286	-0.239286	-0.407143	-0.285714	-0.225	.714**	1
		DS	-0.397906	-0.474487	0.225887	0.271228	-0.0851539	-0.129383	-0.061859	-.554*	-.975**	-0.492857	-0.392857	-0.478571	-0.375	-0.392857	.550*	1
	Total_power_post	24h	-0.0438061	-0.295435	-0.145213	-0.00585384	0.206543	.701**	0	0.271429	0.428571	.943**	.993**	.846**	.939**	.971**	-0.167857	-0.235714	1
		DS	0.419809	0.10385	0.157314	-0.171713	0.134072	.564*	-0.185577	0.475	0.335714	.700**	.943**	0.35	0.392857	.596*	-0.435714	-0.260714	1
	LFnorm_pre	24h	-0.0876122	0.291854	-0.0040337	-0.267325	0.0942128	-0.32166	-0.309295	-0.328571	-0.332143	-.714**	-.579*	-.811**	-.721**	-.696**	0.185714	0.178571	-.571*	1
		DS	0.00730102	0.374218	-0.177483	-0.1522	0.228285	0.0395336	-0.371154	0.0142857	0.0285714	0.128571	0.228571	-0.453571	-0.307143	-0.0857143	0.0285714	-0.025	0.292857	1
	LFnorm_post	24h	-0.0182526	0.48523	-0.0121011	-0.21269	-0.311627	-.575*	-0.309295	-0.221429	-0.0464286	-.814**	-.668**	-.779**	-.807**	-.825**	0.121429	-0.0571429	-.693**	.825**	1
		DS	0.0365051	.637*	0.0907583	-0.349279	-0.271768	-0.231811	-0.309295	0.307143	0.342857	-0.0392857	0.210714	-0.296429	-.546*	-0.328571	-0.285714	-0.235714	0.296429	.579*	1
	HFnorm_Pre	24h	0.0693597	-0.37959	0.209752	0.234154	-0.0199296	.525*	0.309295	0.328571	0.303571	.825**	.714**	.861**	.839**	.814**	-0.171429	-0.167857	.725**	-.921**	-.889**	1
		DS	-0.00730102	-0.427934	0.187567	0.169761	-0.195673	-0.0341426	0.371154	-0.0785714	-0.0964286	-0.146429	-0.235714	0.407143	0.303571	0.075	0.0357143	0.0857143	-0.3	-.993**	-.632*	1
	HFnorm_Post	24h	0.102214	-0.422562	0.0161348	0.195128	0.297133	.573*	0.309295	0.271429	0.0892857	.814**	.668**	.775**	.800**	.821**	-0.164286	0	.686**	-.825**	-.986**	.886**	1
		DS	0.00365051	-.628*	-0.112944	0.33562	0.266332	0.219232	0.309295	-0.292857	-0.314286	0.0464286	-0.185714	0.296429	.557*	0.342857	0.271429	0.203571	-0.267857	-.600*	-.993**	.650**	1
	LF_HF_Pre	24h	-0.0767293	0.382617	-0.195809	-0.247058	0.0408016	-0.511698	-0.309571	-0.319929	-0.30563	-.820**	-.717**	-.853**	-.842**	-.813**	0.159071	0.164433	-.724**	.928**	.887**	-.999**	-.885**	1
		DS	-0.0182526	0.34736	-0.1795	-0.169761	0.168496	0.0700822	-0.371154	0.0357143	0.0107143	0.146429	0.228571	-0.428571	-0.307143	-0.075	0.00714286	0.00714286	0.314286	.986**	.589*	-.982**	-.604*	1
	LF_HF_Post	24h	-0.0912628	0.4154	-0.0161348	-0.195128	-0.297133	-.573*	-0.309295	-0.296429	-0.125	-.829**	-.679**	-.786**	-.818**	-.832**	0.189286	0.0357143	-.696**	.832**	.989**	-.893**	-.996**	.892**	1
		DS	-0.00730102	.636*	0.131095	-0.292692	-0.25365	-0.265953	-0.309295	0.3	0.3	-0.0714286	0.175	-0.285714	-.582*	-0.385714	-0.282143	-0.175	0.264286	.557*	.979**	-.607*	-.989**	.554*	1
	Poincare_SD1_Post	24h	0	-0.325874	-0.149247	0.0702461	0.257273	.701**	0.061859	0.307143	0.396429	.971**	.957**	.893**	.961**	1.000**	-0.203571	-0.225	.971**	-.696**	-.825**	.814**	.821**	-.813**	-.832**	1
		DS	0.248235	-0.230977	-0.0927751	0.0195128	0.329745	.783**	0	0.371429	0.353571	.782**	.704**	.714**	.943**	1.000**	-0.357143	-0.392857	.596*	-0.0857143	-0.328571	0.075	0.342857	-0.075	-0.385714	1
	Poincare_SD2_Pre	24h	0.226332	0.2077	0.205719	-0.216592	-0.05073	0.424087	0.309295	.643**	.732**	.771**	.764**	.836**	.779**	.718**	-.539*	-.586*	.764**	-.568*	-0.428571	.675**	0.446429	-.670**	-0.457143	.718**	1
		DS	0.299342	0.10564	-0.080674	-.535*	.533*	.638*	0.123718	0.439286	0.439286	.857**	.704**	0.496429	.600*	.679**	-0.410714	-0.432143	.614*	0.335714	0.00357143	-0.332143	-0.0107143	0.328571	-0.0392857	.679**	1
	PoincareSD2_Post	24h	0.335847	0.100269	-0.209752	0.0370743	0.373228	0.436666	0.123718	.532*	0.442857	.793**	.743**	.671**	.739**	.757**	-0.503571	-0.267857	.729**	-.532*	-.575*	.529*	.575*	-.531*	-.596*	.757**	.611*	1
		DS	0.441712	0.272159	0.43564	-0.249764	0.092401	0.436666	0	.604*	0.35	.614*	.875**	0.342857	0.242857	0.410714	-.568*	-0.264286	.900**	0.228571	0.4	-0.246429	-0.385714	0.210714	0.403571	0.410714	.525*	1
	SD1SD2ratio_pre	24h	-0.276852	-.643**	-0.289706	0.129363	0.273899	.542*	0.0310685	-0.00538122	-0.0753371	.649**	.531*	.660**	.608*	.667**	0.0932745	0.211661	.552*	-.728**	-.847**	.685**	.805**	-.681**	-.809**	.667**	0.186549	0.437673	1
		DS	0.109515	-0.34736	0.258157	0.355133	-0.00543535	0.319863	0.309295	0.278571	0.139286	0.275	0.217857	.711**	.646**	0.507143	-0.296429	-0.160714	0.110714	-.775**	-.586*	.761**	.600*	-.793**	-.554*	0.507143	-0.0357143	0.175	1
	SD1SD2ratio_Post	24h	-0.300417	-.550*	-0.0192289	0.0842063	0.0927328	.712**	0	0.114696	0.216847	.808**	.803**	.749**	.823**	.846**	0.0340504	-0.127241	.824**	-.579*	-.763**	.758**	.763**	-.755**	-.771**	.846**	.520*	0.344088	.665**	1
		DS	0.0292041	-.555*	-0.348915	0.0585384	0.344239	.624*	0.061859	-0.107143	-0.00357143	0.442857	0.15	0.464286	.804**	.739**	0.1	-0.103571	0.0642857	-0.285714	-.746**	0.317857	.754**	-0.260714	-.807**	.739**	0.432143	-0.207143	0.4	1
	Log_RMSSD_Pre	24h	-0.0474566	-0.245301	-0.0665561	-0.048782	0.324309	.667**	0.185577	0.442857	0.414286	.964**	.868**	.968**	.914**	.943**	-0.353571	-0.278571	.893**	-.754**	-.850**	.839**	.839**	-.829**	-.850**	.943**	.743**	.718**	.744**	.810**	1
		DS	0.0365051	-0.152194	0.0887414	-0.150249	0.213791	.701**	0.247436	.629*	0.467857	.811**	0.471429	.968**	.779**	.743**	-.632*	-0.446429	0.367857	-0.357143	-0.307143	0.314286	0.307143	-0.335714	-0.307143	.743**	.554*	0.364286	.671**	0.510714	1
	Log_Total_power_pre	24h	-0.0255536	-0.247091	-0.129078	0.062441	0.344239	.654**	0	0.378571	0.425	.982**	.954**	.875**	.907**	.968**	-0.292857	-0.271429	.964**	-.625*	-.746**	.764**	.739**	-.758**	-.754**	.968**	.757**	.789**	.590*	.783**	.932**	1
		DS	0.0620587	-0.0429724	-0.171432	-0.331718	0.483746	.739**	-0.185577	0.475	0.489286	.957**	.768**	.625*	.654**	.771**	-0.457143	-0.457143	.704**	0.282143	0.0571429	-0.3	-0.0571429	0.296429	0.025	.771**	.886**	.564*	0.103571	0.432143	.696**	1
	Log_PoincareSD1_pre	24h	-0.0474566	-0.245301	-0.0665561	-0.048782	0.324309	.667**	0.185577	0.442857	0.414286	.964**	.868**	.968**	.914**	.943**	-0.353571	-0.278571	.893**	-.754**	-.850**	.839**	.839**	-.829**	-.850**	.943**	.743**	.718**	.744**	.810**	1.000**	.932**	1
		DS	0.0365051	-0.152194	0.0887414	-0.150249	0.213791	.701**	0.247436	.629*	0.467857	.811**	0.471429	.968**	.779**	.743**	-.632*	-0.446429	0.367857	-0.357143	-0.307143	0.314286	0.307143	-0.335714	-0.307143	.743**	.554*	0.364286	.671**	0.510714	1.000**	.696**	1
	Note: * = p< .05; **= p < .01; #, data were not normally distributed; WIN, outliers were winsorized whereby scores were adjusted down, while maintaining their rank; 24h, 24-hour HRV data; DS, deep sleep HRV data; HF norm, normalised power in the high frequency; LF norm, normalised power in the low frequency; LF/HF, ratio of LF to HF power; NNSD, standard deviation of the NN intervals; PNN50, prop…
